# Supplementary material for: Shiga Toxin-Producing Escherichia coli Strains from Romania: A Whole Genome-Based Description
Source: Microorganisms. 2024 Jul 19;12(7):1469. doi: 10.3390/microorganisms12071469 (PMC11278934; doi:10.3390/microorganisms12071469)
Supplement: Supplementary file 1 [file microorganisms-12-01469-s001.zip]

Archive with 3 entries (3 files):
- Table S1_Isolates sequenced in this study and the associated data .xlsx
- Table S2 rev1_Whole genome sequencing experiment information.xlsx
- Table S3 rev1_Serotypes, sequence types, phylogroups,AMR genotypes and virulence genes of the samples included in dataset based on WGS.xlsx
