# Supplementary material for: Shiga Toxin-Producing Escherichia coli Strains from Romania: A Whole Genome-Based Description
Source: Microorganisms. 2024 Jul 19;12(7):1469. doi: 10.3390/microorganisms12071469 (PMC11278934; doi:10.3390/microorganisms12071469)
Supplement: Supplementary file 1 [file microorganisms-12-01469-s001.zip › Table S1_Isolates sequenced in this study and the associated data .xlsx]

## Sheet: Sheet1
Table S1. Isolates sequenced in this study and the associated data
Sample ID	Isolation data	Clinical status	Age*	Sex	stx gene profile (PCR)	eae gene presence (PCR)
196074	Apr 5, 2016	D	child	female	stx1a	positive
196483	Apr 15, 2016	HUS	child	male	stx1a+stx2a	positive
197554	May 16, 2016	HUS	child	female	stx1a+stx2a	positive
197596	May 13, 2016	HUS	child	male	stx2a	positive
198333	May 28, 2016	HUS	child	female	stx2a	positive
198724	May 5, 2016	D	child	female	stx1a	positive
212307	Apr 24, 2017	D	child	male	stx1c+stx2b	positive
222747	Jan 25, 2018	HUS	child	male	stx2a	positive
225166	Feb 27, 2018	HUS	child	female	stx1a+stx2d	positive
231170	Jun 2, 2018	HUS	child	female	stx2a	positive
232881	Jul 1, 2018	D	child	female	stx1a	positive
234218	Jul 23, 2018	D	child	male	stx2b	positive
234657	Aug 15, 2018	HUS	child	female	stx2a	positive
234765	Aug 18, 2018	HUS	child	male	stx2a	positive
235721	Aug 31, 2018	D	child	male	stx2a	positive
237509	Oct 12, 2018	D	child	female	stx2f	positive
244230	Mar 13, 2019	HUS	child	female	stx2a	positive
246802	May 18, 2019	D	child	male	stx2c	positive
246884	May 23, 2019	AS	adult	female	stx1a+stx2b	positive
249501	Jun 12, 2019	D	child	unknown	stx1a+stx2c	positive
249984	2019	HUS	child	female	stx2a	positive
249985	2019	AS	adult	female	stx1c+stx2b	positive
251013	Jul 16, 2019	D	child	male	stx1a	positive
252370	Sep 27, 2019	AS	child	female	stx1c	positive
252431	Sep 24, 2019	D	child	male	stx2c	positive
252796	Oct 4, 2019	D	child	female	stx2c	positive
255804	Dec 28, 2019	HUS	child	female	stx2a	positive
326799	Aug 11, 2020	D	adult	male	stx1c+stx2b	positive
456890	May 27, 2021	HUS	child	female	stx2a	positive
493554	Dec 17, 2021	HUS	child	male	stx2a	positive
493799	Dec 12, 2021	AS	child	male	stx2a	positive
513460	Apr 7, 2022	AS	adult	female	stx1a+stx2b	positive
515846	Apr 16, 2022	D	child	male	stx2a	positive
518600	May 11, 2022	HUS	child	male	stx1a	positive
518844	May 1, 2022	HUS	child	male	stx1a	positive
520355	May 27, 2022	D	child	female	stx2a	positive
539207	Sep 28, 2022	D	adult	female	stx1c+stx2b	positive
540930	Oct 25, 2022	HUS	child	female	stx2a	positive
541102	Oct 24, 2022	D	child	female	stx2a	positive
546771	Feb 20, 2023	HUS	child	male	stx2a	positive
548179	Mar 6, 2023	D	child	female	stx2e	positive
549679	Mar 29, 2023	HUS	child	male	stx1a	positive
551038	Apr 21, 2023	D	child	male	stx1c	positive
553141	May 29, 2023	HUS	child	male	stx2a	positive
554537	Jun 24, 2023	D	child	female	stx2b	positive
556232	Aug 11, 2023	D	child	female	stx1a+stx2c	positive
560001	Oct 3, 2023	D	child	female	stx2c	positive
560859	Oct 25, 2023	HUS	child	female	stx2a	positive
562292	Nov 24, 2023	D	adult	male	stx2e	positive
AF	May 10, 2019	D	adult	male	stx1c+stx2b	positive
*child age ≤ 5 years
