# Supplementary material for: Shiga Toxin-Producing Escherichia coli Strains from Romania: A Whole Genome-Based Description
Source: Microorganisms. 2024 Jul 19;12(7):1469. doi: 10.3390/microorganisms12071469 (PMC11278934; doi:10.3390/microorganisms12071469)
Supplement: Supplementary file 1 [file microorganisms-12-01469-s001.zip › Table S2 rev1_Whole genome sequencing experiment information.xlsx]

## Sheet: Sheet1
Table S2. Whole genome sequencing experiment information
Sample ID	Sequencing technology	Coverage	Assembler	Draft genome size	No. of contigs >200 bp	N50	ENA project	ENA accession no.
*3096	Ion Torrent	115	SPAdes	5.6	424	92377	PRJEB37738	ERS4423380
*3099	Ion Torrent	139	SPAdes	5.4	359	118285	PRJEB37738	ERS4423381
*192212	Ion Torrent	127	SPAdes	5.5	360	112027	PRJEB37738	ERS4423379
*193151	Ion Torrent	130	SPAdes	5.5	426	100409	PRJEB37738	ERS4423383
*193762	Ion Torrent	123	SPAdes	5.6	431	100480	PRJEB37738	ERS4423382
*194384	Ion Torrent	120	SPAdes	5.5	390	96259	PRJEB37738	ERS4423377
*194855	Ion Torrent	95	SPAdes	5.4	227	146610	PRJEB25277	ERS2269620
196074	Ion Torrent	86	SPAdes	5.7	554	92106	PRJEB37738	ERS14854253
196483	Ion Torrent	103	SPAdes	5.4	475	92320	PRJEB37738	ERS14854256
197554	Ion Torrent	39	SPAdes	5.6	487	89620	PRJEB37738	ERS4423378
197596	Ion Torrent	61	SPAdes	5.5	420	100901	PRJEB37738	ERS14854249
*197826	Ion Torrent	110	SPAdes	5.5	207	146871	PRJEB25277	ERS2269621
198333	Ion Torrent	80	SPAdes	5.5	396	96020	PRJEB37738	ERS5056644
198724	Ion Torrent	79	SPAdes	5.5	486	109717	PRJEB37738	ERS14854252
*199687	Ion Torrent	104	SPAdes	5.4	218	127817	PRJEB25277	ERS2269622
212307	Ion Torrent	105	SPAdes	5.2	283	98103	PRJEB37739	ERS6071506
222747	Ion Torrent	72	SPAdes	5.5	417	104795	PRJEB37738	ERS14854251
225166	Ion Torrent	101	SPAdes	5.2	183	186789	PRJEB37739	ERS5056673
231170	Ion Torrent	91	SPAdes	5.5	405	90756	PRJEB37738	ERS5056646
232881	Ion Torrent	59	SPAdes	5.5	483	92454	PRJEB37738	ERS4423527
234218	Ion Torrent	108	SPAdes	5.4	262	96027	PRJEB37739	ERS6071507
234657	Ion Torrent	133	SPAdes	5.5	308	80843	PRJEB37738	ERS14854258
234765	Ion Torrent	121	SPAdes	5.0	114	123826	PRJEB37739	ERS14854218
235721	Ion Torrent	125	SPAdes	5.4	337	89407	PRJEB37738	ERS5567073
237509	Ion Torrent	143	SPAdes	4.9	147	185522	PRJEB37739	ERS14854219
244230	Ion Torrent	121	SPAdes	5.7	356	110606	PRJEB37738	ERS14854257
246802	Ion Torrent	92	SPAdes	5.4	287	146601	PRJEB25277	ERS14854279
246884	Ion Torrent	79	SPAdes	5.5	313	100591	PRJEB37739	ERS5685210
249501	Ion Torrent	81	SPAdes	5.5	320	105955	PRJEB25277	ERS14854278
249984	Ion Torrent	99	SPAdes	5.3	401	96815	PRJEB37739	ERS5688948
249985	Ion Torrent	118	SPAdes	5.5	247	110991	PRJEB37739	ERS5688949
251013	Ion Torrent	82	SPAdes	5.1	131	135723	PRJEB37739	ERS5056670
252370	Ion Torrent	108	SPAdes	5.4	246	151722	PRJEB37739	ERS5524331
252431	Ion Torrent	60	SPAdes	5.4	343	146863	PRJEB25277	ERS14854277
252796	Ion Torrent	98	SPAdes	5.4	317	157792	PRJEB25277	ERS14854280
255804	Ion Torrent	79	SPAdes	5.5	446	76747	PRJEB37738	ERS5056645
326799	Ion Torrent	115	SPAdes	5.2	353	104479	PRJEB37739	ERS5506032
456890	Ion Torrent	139	SPAdes	5.6	416	118005	PRJEB37738	ERS14854250
493554	Ion Torrent	94	SPAdes	5.6	399	77544	PRJEB37738	ERS14854255
493799	Ion Torrent	90	SPAdes	5.6	286	90453	PRJEB37738	ERS14854254
513460	Ion Torrent	50	SPAdes	5.5	341	92350	PRJEB37739	ERS14854217
515846	Illumina	65	SKESA	5.2	618	44258	PRJEB37738	ERS16600480
518600	Illumina	59	SKESA	5.3	774	34380	PRJEB37738	ERS16600481
518844	Illumina	57	SKESA	5.3	732	38427	PRJEB37738	ERS16600482
520355	Illumina	174	SKESA	5.2	554	53766	PRJEB37738	ERS16600483
539207	Illumina	83	SKESA	5.1	365	59671	PRJEB37739	ERS16600475
540930	Illumina	48	SKESA	4.9	564	31280	PRJEB37739	ERS16600476
541102	Illumina	87	SKESA	5.3	627	43398	PRJEB37738	ERS16600484
546771	Illumina	60	SKESA	5.2	780	29602	PRJEB37738	ERS16600485
548179	Illumina	65	SKESA	4.6	480	25638	PRJEB37739	ERS16600477
549679	Illumina	42	SKESA	5.3	730	38447	PRJEB37738	ERS16600486
551038	Illumina	52	SKESA	5.4	403	88381	PRJEB37739	ERS16600478
553141	Illumina	47	SKESA	5.3	745	32289	PRJEB37738	ERS16600487
554537	Illumina	104	SKESA	5.3	609	50519	PRJEB37739	ERS16600479
556232	Illumina	37	SKESA	5.2	611	43176	PRJEB25277	ERS16600474
560001	Illumina	124	SKESA	5.3	328	111065	PRJEB25277	ERS17962619
560859	Illumina	102	SKESA	5.3	499	77123	PRJEB37738	ERS17962712
562292	Illumina	107	SKESA	5.0	188	88373	PRJEB37739	ERS17962907
AF	Ion Torrent	96	SPAdes	5.7	258	166257	PRJEB37739	ERS6071508
* Sample IDs correspond to isolates previously reported in:
Usein CR, Ciontea AS, Militaru CM, Condei M, Dinu S, Oprea M, Cristea D, Michelacci V, Scavia G, Zota LC, Zaharia A, Morabito S. Molecular characterisation of human Shiga toxin-producing Escherichia coli O26 strains: results of an outbreak investigation, Romania, February to August 2016. Euro Surveill. 2017 Nov;22(47):17-00148. doi: 10.2807/1560-7917.ES.2017.22.47.17-00148
Oprea M, Ciontea AS, Militaru M, Dinu S, Cristea D, Usein CR. Molecular Typing of Escherichia coli O157 Isolates from Romanian Human Cases. Jpn J Infect Dis. 2018 Nov 22;71(6):455-461. doi: 10.7883/yoken.JJID.2018.129
