# Supplementary material for: Shiga Toxin-Producing Escherichia coli Strains from Romania: A Whole Genome-Based Description
Source: Microorganisms. 2024 Jul 19;12(7):1469. doi: 10.3390/microorganisms12071469 (PMC11278934; doi:10.3390/microorganisms12071469)
Supplement: Supplementary file 1 [file microorganisms-12-01469-s001.zip › Table S3 rev1_Serotypes, sequence types, phylogroups,AMR genotypes and virulence genes of the samples included in dataset based on WGS.xlsx]

## Sheet: Sheet2
Table S3. Serotypes, sequence types, phylogroups, antimicrobial resistance genotypes and virulence genes of the samples included in dataset based on WGS
Strain ID	Serotype	Sequence type	Phylogenetic group	Antimicrobial resistance genotype	aaiC	aalF	afaA	afaB	afaC	afaD	afaE8	air/eaeX	astA	cba	cdtB	cea	colE9	cia	cib	cif	chuA	cma	cnf2	cta	cvaC	eae	efa1	ehxA	eilA	epeA	espA	espB	espC	espF	espI	espJ	espP	estap-STa1	estb-STb1	etpD	fyuA	gad	hlyA	hlyE	ibeA	iha	ireA	irp2	iss
196074	O26:H11	ST21	B1	blaTEM-1C+strA-strB+sul2	0	0	0	0	0	0	0	0	0	0	0	0	0	0	0	1	0	0	0	0	0	1	1	1	0	0	1	1	0	1	0	1	1	0	0	0	1	1	0	1	0	1	0	1	1
196483	O26:H11	ST21	B1	S	0	0	0	0	0	0	0	0	0	0	0	0	0	0	0	1	0	0	0	0	0	1	1	1	0	0	1	1	0	1	0	1	1	0	0	0	1	1	0	1	0	1	0	1	1
197554	O26:H11	ST21	B1	S	0	0	0	0	0	0	0	0	0	0	0	0	0	0	0	1	0	0	0	0	0	1	1	1	0	0	1	1	0	1	0	1	1	0	0	0	1	1	0	0	0	1	0	1	1
197596	O26:H11	ST21	B1	S	0	0	0	0	0	0	0	0	0	0	0	0	0	0	0	1	0	0	0	0	0	1	1	1	0	0	1	1	0	1	0	1	1	0	0	0	1	1	0	1	0	1	0	1	1
198333	O26:H11	ST21	B1	S	0	0	0	0	0	0	0	0	0	0	0	0	0	0	0	1	0	0	0	0	0	1	1	1	0	0	1	1	0	1	0	1	1	0	0	0	1	1	0	1	0	1	0	1	1
198724	O26:H11	ST21	B1	S	0	0	0	0	0	0	0	0	0	0	0	0	0	0	0	1	0	0	0	0	0	1	1	1	0	0	1	1	0	1	0	1	1	0	0	0	1	1	0	1	0	1	0	1	1
212307	O113:H4	ST10	A	S	0	0	0	0	0	0	0	0	1	1	0	0	1	1	0	0	0	1	0	0	0	0	0	1	0	0	0	0	0	0	1	0	0	0	0	0	0	1	0	1	0	1	0	0	0
222747	O26:H11	ST21	B1	S	0	0	0	0	0	0	0	0	0	0	0	0	1	0	0	1	0	0	0	0	0	1	1	1	0	0	1	1	0	1	0	1	1	0	0	0	1	1	0	1	0	1	0	1	1
225166	O104:H21	ST672	B1	S	0	0	0	0	0	0	0	0	0	0	0	1	0	1	0	0	0	0	0	0	0	0	0	1	0	1	0	0	0	0	0	0	0	0	0	0	0	1	0	0	0	1	0	0	1
231170	O26:H11	ST21	B1	strA-strB+tet(B)+sul2	0	0	0	0	0	0	0	0	0	0	0	0	0	0	0	1	0	0	0	0	0	1	1	1	0	0	1	1	0	1	0	1	1	0	0	0	1	1	0	1	0	1	0	1	1
232881	O26:H11	ST21	B1	strA-strB+dfrA14+sul2	0	0	0	0	0	0	0	0	0	0	0	0	0	0	0	1	0	0	0	0	0	1	1	1	0	0	1	1	0	1	0	1	1	0	0	0	1	1	0	1	0	1	0	1	1
234218	O128ac:H2	ST25	B1	sitABCD	0	0	0	0	0	0	0	0	0	0	0	0	1	0	0	0	0	0	0	0	0	0	0	1	0	0	0	0	0	0	1	0	0	0	0	0	0	1	0	1	0	1	1	0	1
234657	O26:H11	ST21	B1	strA-strB+tet(B)+sul2	0	0	0	0	0	0	0	0	0	0	0	0	0	0	0	1	0	0	0	0	0	1	1	1	0	0	1	1	0	1	0	1	1	0	0	0	1	1	0	1	0	1	0	1	1
234765	O10:H45	ST10716	CI	uhpT_E350Q+cyaA_S352T+parE_I355T	0	0	0	0	0	0	0	1	0	0	0	0	0	0	0	0	0	0	0	0	0	0	0	0	1	0	0	0	0	0	0	0	0	0	0	0	0	1	1	0	0	0	0	0	1
235721	O26:H11	ST21	B1	S	0	0	0	0	0	0	0	0	0	0	0	0	0	0	0	1	0	0	0	0	0	1	1	1	0	0	1	1	0	1	0	1	1	0	0	0	1	1	0	1	0	1	0	1	1
237509	O125ac:H6	ST583	B2	uhpT_E350Q	0	0	0	0	0	0	0	0	0	0	0	0	0	0	0	1	1	0	0	0	0	1	0	0	0	0	1	0	1	0	0	0	0	0	0	0	0	1	0	0	1	0	0	0	0
244230	O26:H11	ST21	B1	blaTEM-1C+strA-strB+tet(A)	0	0	0	0	0	0	0	0	0	0	0	0	0	0	0	1	0	0	0	0	0	1	1	1	0	0	1	1	0	1	0	1	1	0	0	0	1	1	0	1	0	1	0	1	1
246802	O157:H7	ST1804	E	S	0	0	0	0	0	0	0	0	0	0	0	0	0	0	0	0	1	0	0	0	0	1	0	1	0	0	1	1	0	0	0	1	1	0	0	1	0	1	0	1	0	1	0	0	1
246884	O91:H14	ST33	B1	sitABCD	0	0	0	0	0	0	0	0	0	0	0	0	0	0	0	0	0	0	0	1	0	0	0	0	0	0	0	0	0	0	1	0	0	0	0	0	0	1	0	1	0	1	1	0	1
249501	O157:H7	ST11	E	strA-strB+tet(B)+sul2+floR	0	0	0	0	0	0	0	0	0	0	0	0	0	0	0	0	1	0	0	0	0	1	0	1	0	0	1	1	0	0	0	1	1	0	0	1	0	1	0	1	0	1	0	0	1
249984	ONT:H4	ST10	A	S	1	0	0	0	0	1	0	0	0	0	0	0	0	0	0	0	0	0	0	0	0	0	0	0	0	0	0	0	0	0	0	0	0	0	0	0	1	1	0	1	0	0	0	0	1
249985	O76:H19	ST675	B1	S	0	0	0	0	0	0	0	0	0	1	0	0	1	1	1	0	0	1	0	0	1	0	0	1	0	0	0	0	0	0	0	0	0	0	0	0	0	1	0	1	0	1	1	0	0
251013	O55:H12	ST101	B1	S	0	0	1	1	1	1	1	0	0	0	1	0	0	0	0	0	0	0	1	0	0	0	0	0	0	0	0	0	0	0	0	0	1	0	0	0	0	1	0	1	0	1	0	0	1
252370	O43:H2	ST937	B1	S	0	0	0	0	0	0	0	0	0	1	0	0	1	1	0	0	0	1	0	0	0	0	0	1	0	0	0	0	0	0	0	0	0	0	0	0	0	1	0	1	0	1	1	0	1
252431	O157:H7	ST1804	E	S	0	0	0	0	0	0	0	0	0	0	0	0	0	0	0	0	1	0	0	0	0	1	0	1	0	0	1	1	0	0	0	1	1	0	0	1	0	1	0	1	0	1	0	0	1
252796	O157:H7	ST1804	E	S	0	0	0	0	0	0	0	0	0	0	0	0	0	0	0	0	1	0	0	0	0	1	0	1	0	0	1	1	0	0	0	1	1	0	0	1	0	1	0	1	0	1	0	0	1
255804	O26:H11	ST21	B1	strA-strB+tet(B)+sul2	0	0	0	0	0	0	0	0	0	0	0	0	0	0	0	1	0	0	0	0	0	1	1	1	0	0	1	1	0	1	0	1	1	0	0	0	1	1	0	1	0	1	0	1	1
326799	O113:H4	ST10	A	S	0	0	0	0	0	0	0	0	1	1	0	0	1	1	0	0	0	1	0	0	0	0	0	1	0	0	0	0	0	0	0	0	0	0	0	0	0	1	0	0	0	1	1	0	0
456890	O26:H11	ST21	B1	blaTEM-1C+strA-strB+tet(A)	0	0	0	0	0	0	0	0	0	0	0	0	0	0	0	1	0	1	0	0	0	1	1	1	0	0	1	1	0	1	0	1	1	0	0	0	1	1	0	1	0	1	0	1	1
493554	O26:H11	ST21	B1	strA-strB+tet(B)+sul2	0	0	0	0	0	0	0	0	0	0	0	0	0	0	0	1	0	0	0	0	0	1	1	1	0	0	1	1	0	1	0	1	1	0	0	0	1	1	0	1	0	1	0	1	1
493799	O26:H11	ST21	B1	strA-strB+tet(B)+sul2	0	0	0	0	0	0	0	0	0	0	0	0	0	0	0	1	0	0	0	0	0	1	1	1	0	0	1	1	0	1	0	1	1	0	0	0	1	1	0	1	0	1	0	1	1
513460	O91:H14	ST33	B1	sitABCD	0	0	0	0	0	0	0	0	0	0	0	0	0	0	1	0	0	0	0	1	0	0	0	0	0	0	0	0	0	0	1	0	0	0	0	0	0	1	0	1	0	1	1	0	1
515846	O26:H11	ST21	B1	strA-strB+tet(B)+sul2	0	0	0	0	0	0	0	0	0	0	0	0	0	0	0	1	0	0	0	0	0	1	1	1	0	0	1	1	0	1	0	1	1	0	0	0	1	0	0	1	0	0	0	1	1
518600	O26:H11	ST21	B1	S	0	0	0	0	0	0	0	0	0	0	0	0	0	0	0	1	0	0	0	0	0	1	1	1	0	0	1	1	0	1	0	1	1	0	0	0	1	0	0	1	0	0	0	1	1
518844	O26:H11	ST21	B1	strA-strB+tet(B)+sul2	0	0	0	0	0	0	0	0	0	0	0	0	0	0	0	1	0	0	0	0	0	1	1	1	0	0	1	1	0	1	0	1	1	0	0	0	1	0	0	1	0	0	0	1	1
520355	O26:H11	ST21	B1	strA-strB+tet(B)+sul2	0	0	0	0	0	0	0	0	0	0	0	0	0	0	0	1	0	0	0	0	0	1	1	1	0	0	1	1	0	1	0	1	1	0	0	0	1	0	0	1	0	0	0	1	1
539207	O113:H4	ST10	A	S	0	0	0	0	0	0	0	0	1	1	0	0	0	1	0	0	0	1	0	0	0	0	0	1	0	0	0	0	0	0	0	0	0	0	0	0	0	0	0	1	0	1	1	0	0
540930	ONT:H10	ST34	B1	aadA1+catA1+tet(B)+gyrA_S83L	1	0	0	0	0	1	0	0	0	0	0	0	0	0	0	0	0	0	0	0	0	0	0	0	0	0	0	0	0	0	0	0	0	0	0	0	1	0	0	1	0	0	0	1	0
541102	O26:H11	ST21	B1	strA-strB+tet(B)+sul2	0	0	0	0	0	0	0	0	0	0	0	0	0	0	0	1	0	0	0	0	0	1	1	1	0	0	1	1	0	1	0	1	1	0	0	0	1	0	0	1	0	0	0	1	1
546771	O26:H11	ST21	B1	strA-strB+tet(B)+sul2	0	0	0	0	0	0	0	0	0	0	0	0	0	0	0	1	0	0	0	0	0	1	1	1	0	0	1	1	0	1	0	1	1	0	0	0	0	0	0	1	0	0	0	1	1
548179	O9a:H10	ST1791	A/B1	S	0	0	0	0	0	0	0	0	1	0	0	1	0	0	0	0	0	0	0	0	0	0	0	0	0	0	0	0	0	0	0	0	0	0	0	0	0	0	0	0	0	0	0	0	0
549679	O26:H11	ST21	B1	S	0	0	0	0	0	0	0	0	0	0	0	0	0	0	0	1	0	0	0	0	0	1	1	1	0	0	1	1	0	1	0	1	1	0	0	0	1	0	0	1	0	0	0	1	1
551038	O78:H4	ST3101	C	S	0	0	0	0	0	0	0	0	0	0	0	0	0	1	0	0	0	0	0	0	0	0	0	1	0	0	0	0	0	0	0	0	0	0	0	0	1	0	0	1	0	1	0	1	1
553141	O26:H11	ST21	B1	S	0	0	0	0	0	0	0	0	0	0	0	0	0	0	0	1	0	0	0	0	0	1	1	1	0	0	1	1	0	1	0	0	1	0	0	0	0	0	0	1	0	0	0	1	1
554537	O128ac:H2	ST25	B1	S	0	1	0	0	0	0	0	0	0	0	0	1	0	1	0	0	0	0	0	0	0	0	0	1	0	0	0	0	0	0	1	0	0	0	0	0	0	0	0	1	0	1	1	0	1
556232	O157:H7	ST11	E	S	0	0	0	0	0	0	0	0	0	0	0	0	0	1	0	0	1	0	0	0	0	1	0	1	0	0	1	1	0	0	0	1	1	0	0	1	0	0	0	1	0	1	0	0	1
560001	O157:H7	ST1804	E	S	0	0	0	0	0	0	0	0	0	0	0	0	0	0	0	0	1	0	0	0	0	1	0	1	0	0	1	1	0	0	0	1	1	0	0	1	0	1	0	1	0	1	0	0	1
560859	O26:H11	ST21	B1	strA-strB+tet(B)+sul2	0	0	0	0	0	0	0	0	0	0	0	0	0	0	0	1	0	0	0	0	0	1	1	1	0	0	1	1	0	1	0	1	1	0	0	0	1	1	0	1	0	0	0	1	1
562292	O100:H20	ST2514	A	S	0	0	0	0	0	0	0	0	0	0	0	0	0	1	0	0	0	0	0	0	0	0	0	0	0	0	0	0	0	0	0	0	0	1	1	0	0	0	0	1	0	0	0	0	0
AF	O146:H2	ST442	B1	S	0	0	0	0	0	0	0	0	0	0	0	0	0	1	0	0	0	0	0	0	0	0	0	1	0	0	0	0	0	0	0	0	0	0	0	0	0	1	0	1	0	1	1	0	1
0 - gene absent
1 - gene present
S - antimicrobial susceptible
[truncated: 33 more columns]
